# Supplementary material for: An Efficient In Vitro Regeneration Protocol and the Feature of Root Induction with Phloroglucinol in Paeonia ostii
Source: Plants (Basel). 2024 Nov 14;13(22):3200. doi: 10.3390/plants13223200 (PMC11598103; doi:10.3390/plants13223200)
Supplement: Supplementary file 1 [file plants-13-03200-s001.zip]

Archive with 8 entries (7 files):
- plants-3282193-Supplementary File/
- plants-3282193-Supplementary File/Dataset S1 Details of GO annotation.xls
- plants-3282193-Supplementary File/Dataset S2 Details of KEGG annotation.xls
- plants-3282193-Supplementary File/Dataset S3 DEGs enriched in phytohormone signal transduction.xlsx
- plants-3282193-Supplementary File/Figure S1.tif
- plants-3282193-Supplementary File/Figure S2.tif
- plants-3282193-Supplementary File/Figure S3.tif
- plants-3282193-Supplementary File/Supplementary Tables.docx
