# Supplementary material for: An Efficient In Vitro Regeneration Protocol and the Feature of Root Induction with Phloroglucinol in Paeonia ostii
Source: Plants (Basel). 2024 Nov 14;13(22):3200. doi: 10.3390/plants13223200 (PMC11598103; doi:10.3390/plants13223200)
Supplement: Supplementary file 1 [file plants-13-03200-s001.zip › plants-3282193-Supplementary File/Dataset S1 Details of GO annotation.xls]

## Sheet: GO annotation
Dataset S1 Details of GO annotation
Term Type	Term description	GO ID	CKstem_vs_Tstem_G num	CKstem_vs_Tstem_G percent	CKleaf_vs_Tleaf_G num	CKleaf_vs_Tleaf_G percent
biological_process	cellular process	GO:0009987	1970	1970/11045	487	487/3571
biological_process	metabolic process	GO:0008152	1721	1721/11045	476	476/3571
biological_process	biological regulation	GO:0065007	833	833/11045	182	182/3571
biological_process	response to stimulus	GO:0050896	444	444/11045	125	125/3571
biological_process	localization	GO:0051179	391	391/11045	107	107/3571
biological_process	cellular component organization or biogenesis	GO:0071840	355	355/11045	82	82/3571
biological_process	developmental process	GO:0032502	194	194/11045	41	41/3571
biological_process	reproductive process	GO:0022414	127	127/11045	21	21/3571
biological_process	multicellular organismal process	GO:0032501	99	99/11045	21	21/3571
biological_process	multi-organism process	GO:0051704	61	61/11045	23	23/3571
biological_process	immune system process	GO:0002376	21	21/11045	5	5/3571
biological_process	growth	GO:0040007	13	13/11045	4	4/3571
biological_process	detoxification	GO:0098754	8	8/11045	7	7/3571
biological_process	reproduction	GO:0000003	6	6/11045	4	4/3571
biological_process	carbon utilization	GO:0015976	5	5/11045	2	2/3571
biological_process	locomotion	GO:0040011	4	4/11045	2	2/3571
biological_process	pigmentation	GO:0043473	3	3/11045	-	-
biological_process	cell population proliferation	GO:0008283	3	3/11045	1	1/3571
biological_process	signaling	GO:0023052	3	3/11045	-	-
biological_process	biological adhesion	GO:0022610	2	2/11045	-	-
biological_process	rhythmic process	GO:0048511	1	1/11045	-	-
biological_process	nitrogen utilization	GO:0019740	1	1/11045	1	1/3571
cellular_component	cell part	GO:0044464	2110	2110/11045	552	552/3571
cellular_component	membrane part	GO:0044425	1841	1841/11045	504	504/3571
cellular_component	organelle	GO:0043226	1229	1229/11045	303	303/3571
cellular_component	membrane	GO:0016020	601	601/11045	160	160/3571
cellular_component	organelle part	GO:0044422	551	551/11045	122	122/3571
cellular_component	protein-containing complex	GO:0032991	487	487/11045	92	92/3571
cellular_component	extracellular region	GO:0005576	136	136/11045	56	56/3571
cellular_component	other organism part	GO:0044217	75	75/11045	16	16/3571
cellular_component	cell	GO:0005623	73	73/11045	25	25/3571
cellular_component	cell junction	GO:0030054	64	64/11045	18	18/3571
cellular_component	supramolecular complex	GO:0099080	23	23/11045	4	4/3571
cellular_component	extracellular region part	GO:0044421	15	15/11045	5	5/3571
cellular_component	membrane-enclosed lumen	GO:0031974	10	10/11045	3	3/3571
cellular_component	nucleoid	GO:0009295	1	1/11045	-	-
molecular_function	binding	GO:0005488	2728	2728/11045	730	730/3571
molecular_function	catalytic activity	GO:0003824	2625	2625/11045	752	752/3571
molecular_function	transporter activity	GO:0005215	356	356/11045	122	122/3571
molecular_function	transcription regulator activity	GO:0140110	202	202/11045	54	54/3571
molecular_function	molecular function regulator	GO:0098772	118	118/11045	31	31/3571
molecular_function	structural molecule activity	GO:0005198	72	72/11045	18	18/3571
molecular_function	molecular transducer activity	GO:0060089	62	62/11045	14	14/3571
molecular_function	antioxidant activity	GO:0016209	45	45/11045	19	19/3571
molecular_function	translation regulator activity	GO:0045182	25	25/11045	6	6/3571
molecular_function	nutrient reservoir activity	GO:0045735	12	12/11045	8	8/3571
molecular_function	protein folding chaperone	GO:0044183	11	11/11045	4	4/3571
molecular_function	protein tag	GO:0031386	6	6/11045	-	-
molecular_function	small molecule sensor activity	GO:0140299	5	5/11045	1	1/3571
molecular_function	molecular carrier activity	GO:0140104	4	4/11045	1	1/3571
