# Supplementary material for: An Efficient In Vitro Regeneration Protocol and the Feature of Root Induction with Phloroglucinol in Paeonia ostii
Source: Plants (Basel). 2024 Nov 14;13(22):3200. doi: 10.3390/plants13223200 (PMC11598103; doi:10.3390/plants13223200)
Supplement: Supplementary file 1 [file plants-13-03200-s001.zip › plants-3282193-Supplementary File/Dataset S2 Details of KEGG annotation.xls]

## Sheet: KEGG annotation
Dataset S2 Details of KEGG annotation
First Category	Second Category	pathway ID	Description	Stem		Leaf
				Number of DEGs up-regulated	Number of DEGs down-regulated	Number of DEGs up-regulated	Number of DEGs down-regulated
Metabolism	Amino acid metabolism	map00310	Lysine degradation	5	7	1	1
Metabolism	Lipid metabolism	map00071	Fatty acid degradation	15	13	4	5
Metabolism	Amino acid metabolism	map00250	Alanine, aspartate and glutamate metabolism	10	7	2	8
Metabolism	Lipid metabolism	map00061	Fatty acid biosynthesis	2	9	0	2
Metabolism	Metabolism of cofactors and vitamins	map00790	Folate biosynthesis	4	2	0	0
Metabolism	Metabolism of other amino acids	map00410	beta-Alanine metabolism	9	6	1	3
Metabolism	Carbohydrate metabolism	map00650	Butanoate metabolism	6	2	0	1
Metabolism	Energy metabolism	map00196	Photosynthesis - antenna proteins	7	2	0	1
Metabolism	Metabolism of cofactors and vitamins	map00860	Porphyrin and chlorophyll metabolism	6	4	1	0
Metabolism	Energy metabolism	map00710	Carbon fixation in photosynthetic organisms	17	7	4	10
Metabolism	Biosynthesis of other secondary metabolites	map00943	Isoflavonoid biosynthesis	3	2	0	0
Metabolism	Biosynthesis of other secondary metabolites	map00942	Anthocyanin biosynthesis	0	2	0	0
Metabolism	Biosynthesis of other secondary metabolites	map00941	Flavonoid biosynthesis	6	14	1	2
Metabolism	Biosynthesis of other secondary metabolites	map00940	Phenylpropanoid biosynthesis	26	45	10	17
Metabolism	Biosynthesis of other secondary metabolites	map00945	Stilbenoid, diarylheptanoid and gingerol biosynthesis	5	10	1	3
Metabolism	Biosynthesis of other secondary metabolites	map00944	Flavone and flavonol biosynthesis	1	2	0	0
Metabolism	Amino acid metabolism	map00300	Lysine biosynthesis	2	1	0	0
Metabolism	Metabolism of cofactors and vitamins	map00780	Biotin metabolism	1	3	0	0
Metabolism	Lipid metabolism	map00073	Cutin, suberine and wax biosynthesis	2	16	0	7
Metabolism	Amino acid metabolism	map00260	Glycine, serine and threonine metabolism	8	10	1	4
Metabolism	Biosynthesis of other secondary metabolites	map00261	Monobactam biosynthesis	2	1	0	0
Metabolism	Carbohydrate metabolism	map00660	C5-Branched dibasic acid metabolism	1	0	0	0
Metabolism	Amino acid metabolism	map00380	Tryptophan metabolism	7	12	1	4
Metabolism	Metabolism of other amino acids	map00460	Cyanoamino acid metabolism	8	12	2	7
Metabolism	Amino acid metabolism	map00270	Cysteine and methionine metabolism	14	20	1	3
Metabolism	Carbohydrate metabolism	map00040	Pentose and glucuronate interconversions	9	22	3	1
Metabolism	Metabolism of terpenoids and polyketides	map00908	Zeatin biosynthesis	12	4	3	2
Metabolism	Metabolism of cofactors and vitamins	map00670	One carbon pool by folate	1	1	0	0
Metabolism	Metabolism of cofactors and vitamins	map00770	Pantothenate and CoA biosynthesis	1	1	0	0
Metabolism	Biosynthesis of other secondary metabolites	map00960	Tropane, piperidine and pyridine alkaloid biosynthesis	7	6	1	2
Metabolism	Lipid metabolism	map00062	Fatty acid elongation	3	13	0	1
Metabolism	Biosynthesis of other secondary metabolites	map00965	Betalain biosynthesis	0	2	0	0
Metabolism	Lipid metabolism	map00565	Ether lipid metabolism	1	1	1	1
Metabolism	Lipid metabolism	map00564	Glycerophospholipid metabolism	8	11	3	8
Metabolism	Lipid metabolism	map00561	Glycerolipid metabolism	4	18	0	6
Metabolism	Carbohydrate metabolism	map00562	Inositol phosphate metabolism	4	6	3	1
Metabolism	Carbohydrate metabolism	map00051	Fructose and mannose metabolism	8	6	1	1
Metabolism	Carbohydrate metabolism	map00053	Ascorbate and aldarate metabolism	5	11	2	3
Metabolism	Carbohydrate metabolism	map00052	Galactose metabolism	6	14	0	9
Metabolism	Amino acid metabolism	map00360	Phenylalanine metabolism	7	7	2	3
Metabolism	Amino acid metabolism	map00280	Valine, leucine and isoleucine degradation	9	9	0	4
Metabolism	Metabolism of cofactors and vitamins	map00760	Nicotinate and nicotinamide metabolism	3	1	0	1
Metabolism	Lipid metabolism	map00600	Sphingolipid metabolism	2	3	0	0
Metabolism	Glycan biosynthesis and metabolism	map00601	Glycosphingolipid biosynthesis - lacto and neolacto series	1	1	0	0
Metabolism	Glycan biosynthesis and metabolism	map00603	Glycosphingolipid biosynthesis - globo and isoglobo series	1	3	0	0
Metabolism	Energy metabolism	map00910	Nitrogen metabolism	8	6	1	7
Metabolism	Lipid metabolism	map00591	Linoleic acid metabolism	1	3	1	0
Metabolism	Lipid metabolism	map00592	alpha-Linolenic acid metabolism	15	9	5	4
Metabolism	Glycan biosynthesis and metabolism	map00510	N-Glycan biosynthesis	1	1	0	1
Metabolism	Glycan biosynthesis and metabolism	map00511	Other glycan degradation	2	1	1	0
Metabolism	Glycan biosynthesis and metabolism	map00514	Other types of O-glycan biosynthesis	0	2	0	1
Metabolism	Amino acid metabolism	map00350	Tyrosine metabolism	11	9	3	3
Metabolism	Lipid metabolism	map00100	Steroid biosynthesis	4	3	0	2
Metabolism	Carbohydrate metabolism	map00020	Citrate cycle (TCA cycle)	12	3	1	2
Metabolism	Metabolism of cofactors and vitamins	map00750	Vitamin B6 metabolism	3	0	0	2
Metabolism	Metabolism of other amino acids	map00450	Selenocompound metabolism	2	2	0	0
Metabolism	Metabolism of terpenoids and polyketides	map00909	Sesquiterpenoid and triterpenoid biosynthesis	9	5	3	2
Metabolism	Amino acid metabolism	map00290	Valine, leucine and isoleucine biosynthesis	1	2	0	0
Metabolism	Lipid metabolism	map00590	Arachidonic acid metabolism	3	1	1	0
Metabolism	Metabolism of terpenoids and polyketides	map00906	Carotenoid biosynthesis	9	5	3	3
Metabolism	Metabolism of terpenoids and polyketides	map00905	Brassinosteroid biosynthesis	6	2	2	1
Metabolism	Metabolism of terpenoids and polyketides	map00904	Diterpenoid biosynthesis	4	7	0	2
Metabolism	Metabolism of terpenoids and polyketides	map00903	Limonene and pinene degradation	1	3	0	1
Metabolism	Metabolism of terpenoids and polyketides	map00902	Monoterpenoid biosynthesis	8	5	3	1
Metabolism	Biosynthesis of other secondary metabolites	map00901	Indole alkaloid biosynthesis	0	2	0	0
Metabolism	Metabolism of terpenoids and polyketides	map00900	Terpenoid backbone biosynthesis	15	7	4	0
Metabolism	Energy metabolism	map00190	Oxidative phosphorylation	21	8	0	3
Metabolism	Amino acid metabolism	map00220	Arginine biosynthesis	4	4	1	3
Metabolism	Amino acid metabolism	map00340	Histidine metabolism	3	2	0	1
Metabolism	Metabolism of cofactors and vitamins	map00130	Ubiquinone and other terpenoid-quinone biosynthesis	2	4	1	0
Metabolism	Carbohydrate metabolism	map00500	Starch and sucrose metabolism	19	36	6	14
Metabolism	Energy metabolism	map00195	Photosynthesis	10	2	1	0
Metabolism	Carbohydrate metabolism	map00030	Pentose phosphate pathway	14	4	3	2
Metabolism	Metabolism of cofactors and vitamins	map00740	Riboflavin metabolism	3	1	1	1
Metabolism	Carbohydrate metabolism	map00620	Pyruvate metabolism	13	7	2	3
Metabolism	Nucleotide metabolism	map00230	Purine metabolism	13	3	0	1
Metabolism	Amino acid metabolism	map00330	Arginine and proline metabolism	10	6	1	3
Metabolism	Glycan biosynthesis and metabolism	map00531	Glycosaminoglycan degradation	0	1	0	0
Metabolism	Carbohydrate metabolism	map00630	Glyoxylate and dicarboxylate metabolism	13	11	2	9
Metabolism	Energy metabolism	map00920	Sulfur metabolism	4	5	0	3
Metabolism	Metabolism of other amino acids	map00430	Taurine and hypotaurine metabolism	7	0	1	1
Metabolism	Metabolism of cofactors and vitamins	map00730	Thiamine metabolism	4	3	2	0
Metabolism	Lipid metabolism	map01040	Biosynthesis of unsaturated fatty acids	8	6	1	4
Metabolism	Metabolism of other amino acids	map00480	Glutathione metabolism	32	12	9	5
Metabolism	Carbohydrate metabolism	map00520	Amino sugar and nucleotide sugar metabolism	18	17	4	7
Metabolism	Nucleotide metabolism	map00240	Pyrimidine metabolism	9	6	2	2
Metabolism	Carbohydrate metabolism	map00010	Glycolysis / Gluconeogenesis	29	12	6	4
Metabolism	Amino acid metabolism	map00400	Phenylalanine, tyrosine and tryptophan biosynthesis	9	7	2	2
Metabolism	Carbohydrate metabolism	map00640	Propanoate metabolism	8	4	1	0
Metabolism	Biosynthesis of other secondary metabolites	map00950	Isoquinoline alkaloid biosynthesis	4	6	1	3
Metabolism	Lipid metabolism	map00072	Synthesis and degradation of ketone bodies	2	1	0	0
Genetic Information Processing	Folding, sorting and degradation	map04130	SNARE interactions in vesicular transport	2	2	0	1
Genetic Information Processing	Transcription	map03040	Spliceosome	4	13	4	2
Genetic Information Processing	Translation	map00970	Aminoacyl-tRNA biosynthesis	1	3	1	0
Genetic Information Processing	Folding, sorting and degradation	map03060	Protein export	7	6	3	2
Genetic Information Processing	Replication and repair	map03410	Base excision repair	4	6	1	0
Genetic Information Processing	Translation	map03008	Ribosome biogenesis in eukaryotes	4	2	1	3
Genetic Information Processing	Folding, sorting and degradation	map04120	Ubiquitin mediated proteolysis	9	5	0	1
Genetic Information Processing	Folding, sorting and degradation	map04122	Sulfur relay system	1	0	0	0
Genetic Information Processing	Translation	map03010	Ribosome	25	13	10	3
Genetic Information Processing	Translation	map03015	mRNA surveillance pathway	11	5	1	1
Genetic Information Processing	Folding, sorting and degradation	map03018	RNA degradation	9	13	3	2
Genetic Information Processing	Translation	map03013	RNA transport	11	15	1	3
Genetic Information Processing	Replication and repair	map03430	Mismatch repair	2	4	1	0
Genetic Information Processing	Folding, sorting and degradation	map04141	Protein processing in endoplasmic reticulum	31	34	8	6
Genetic Information Processing	Replication and repair	map03420	Nucleotide excision repair	3	5	3	0
Genetic Information Processing	Replication and repair	map03030	DNA replication	5	6	2	1
Genetic Information Processing	Transcription	map03020	RNA polymerase	11	6	1	2
Genetic Information Processing	Transcription	map03022	Basal transcription factors	1	1	0	0
Genetic Information Processing	Folding, sorting and degradation	map03050	Proteasome	2	3	0	0
Genetic Information Processing	Replication and repair	map03440	Homologous recombination	2	6	0	0
Environmental Information Processing	Signal transduction	map04016	MAPK signaling pathway - plant	23	27	9	5
Environmental Information Processing	Membrane transport	map02010	ABC transporters	19	10	1	4
Environmental Information Processing	Signal transduction	map04070	Phosphatidylinositol signaling system	6	4	1	0
Environmental Information Processing	Signal transduction	map04075	Plant hormone signal transduction	20	69	5	10
Cellular Processes	Transport and catabolism	map04136	Autophagy - other	0	1	0	0
Cellular Processes	Transport and catabolism	map04146	Peroxisome	12	13	1	6
Cellular Processes	Transport and catabolism	map04145	Phagosome	2	10	2	1
Cellular Processes	Transport and catabolism	map04144	Endocytosis	14	18	4	3
Organismal Systems	Environmental adaptation	map04626	Plant-pathogen interaction	39	25	12	5
Organismal Systems	Environmental adaptation	map04712	Circadian rhythm - plant	4	4	0	1
Human Diseases	Drug resistance: antimicrobial	map01502	Vancomycin resistance	0	1	0	0
Human Diseases	Endocrine and metabolic disease	map04933	AGE-RAGE signaling pathway in diabetic complications	1	1	1	0
