# Supplementary material for: An Efficient In Vitro Regeneration Protocol and the Feature of Root Induction with Phloroglucinol in Paeonia ostii
Source: Plants (Basel). 2024 Nov 14;13(22):3200. doi: 10.3390/plants13223200 (PMC11598103; doi:10.3390/plants13223200)
Supplement: Supplementary file 1 [file plants-13-03200-s001.zip › plants-3282193-Supplementary File/Dataset S3 DEGs enriched in phytohormone signal transduction.xlsx]

## Sheet: Sheet1
Dataset S3 DEGs enriched in phytohormone signal transduction
phytohormonoe	Gene id	Gene name	NR description
Auxin	TRINITY_DN3392_c0_g1	ARF	auxin response factor 5 [Vitis riparia]
	TRINITY_DN6205_c0_g1		hypothetical protein RCOM_1311830 [Ricinus communis]
	TRINITY_DN163006_c0_g1	GH3	PREDICTED: probable indole-3-acetic acid-amido synthetase GH3.1 [Vitis vinifera]
	TRINITY_DN16143_c0_g1		indole-3-acetic acid-amido synthetase GH3.17-like [Vitis riparia]
	TRINITY_DN59928_c0_g1		hypothetical protein F0562_008381 [Nyssa sinensis]
	TRINITY_DN10330_c0_g1		Indole-3-acetic acid-amido synthetase GH3.9 [Actinidia chinensis var. chinensis]
	TRINITY_DN36559_c0_g1		hypothetical protein FNV43_RR04001 [Rhamnella rubrinervis]
	TRINITY_DN24256_c0_g1		hypothetical protein CMV_013092 [Castanea mollissima]
	TRINITY_DN15437_c0_g4		hypothetical protein FNV43_RR04001 [Rhamnella rubrinervis]
	TRINITY_DN10346_c0_g1	IAA	PREDICTED: auxin-responsive protein IAA14 [Vitis vinifera]
	TRINITY_DN9498_c0_g1		PREDICTED: auxin-responsive protein IAA16-like [Nelumbo nucifera]
	TRINITY_DN8827_c0_g1		AUX/IAA protein [Corchorus capsularis]
	TRINITY_DN5685_c0_g1		auxin-responsive protein IAA9 [Prunus persica]
	TRINITY_DN10219_c0_g1		Auxin-responsive protein IAA26 [Morella rubra]
	TRINITY_DN987_c1_g1		auxin-responsive protein IAA27-like [Vitis riparia]
	TRINITY_DN3434_c1_g1		auxin-responsive protein IAA26-like [Quercus lobata]
	TRINITY_DN64822_c0_g1		auxin-responsive protein IAA20-like isoform X1 [Camellia sinensis]
	TRINITY_DN57223_c0_g1		PREDICTED: auxin-responsive protein IAA31 [Fragaria vesca subsp. vesca]
	TRINITY_DN42135_c0_g1		auxin-induced protein 22A-like [Abrus precatorius]
	TRINITY_DN987_c0_g1		PREDICTED: auxin-responsive protein IAA27 [Vitis vinifera]
	TRINITY_DN52885_c0_g1		PREDICTED: auxin-responsive protein IAA26-like isoform X5 [Lupinus angustifolius]
	TRINITY_DN19195_c0_g1		auxin-responsive protein IAA4-like [Herrania umbratica]
	TRINITY_DN427_c0_g4	LAX	hypothetical protein F0562_020457 [Nyssa sinensis]
	TRINITY_DN427_c0_g1		hypothetical protein EUGRSUZ_F03758 [Eucalyptus grandis]
	TRINITY_DN10629_c0_g1	SAUR	PREDICTED: auxin-responsive protein SAUR72 [Vitis vinifera]
	TRINITY_DN34487_c0_g1		auxin-responsive protein SAUR71-like [Manihot esculenta]
	TRINITY_DN160249_c0_g1		auxin-responsive protein SAUR36-like [Hevea brasiliensis]
	TRINITY_DN40015_c0_g1		auxin-induced protein 15A-like [Camellia sinensis]
	TRINITY_DN6811_c0_g3		Auxin-responsive protein SAUR24 [Vitis vinifera]
	TRINITY_DN98014_c0_g1		hypothetical protein F0562_029818 [Nyssa sinensis]
	TRINITY_DN150201_c0_g1		PREDICTED: auxin-induced protein 15A [Vitis vinifera]
	TRINITY_DN129883_c0_g1		hypothetical protein F0562_020492 [Nyssa sinensis]
	TRINITY_DN167868_c0_g1		auxin-induced protein 6B-like [Manihot esculenta]
	TRINITY_DN1975_c0_g2		hypothetical protein EZV62_011696 [Acer yangbiense]
	TRINITY_DN163155_c0_g1		auxin-induced protein 15A-like [Quercus lobata]
	TRINITY_DN70293_c0_g2		Auxin-responsive protein [Actinidia chinensis var. chinensis]
	TRINITY_DN10410_c0_g1		small auxin up regulated protein [Boehmeria nivea]
	TRINITY_DN35938_c0_g1		hypothetical protein CJ030_MR8G025878 [Morella rubra]
	TRINITY_DN84750_c0_g1		PREDICTED: uncharacterized protein LOC100253355 [Vitis vinifera]
	TRINITY_DN12138_c0_g1		hypothetical protein ES319_A12G040200v1 [Gossypium barbadense]
	TRINITY_DN53558_c0_g1		unnamed protein product [Coffea canephora]
	TRINITY_DN1975_c0_g1		hypothetical protein F0562_020492 [Nyssa sinensis]
	TRINITY_DN1975_c0_g3		Auxin-responsive protein [Actinidia chinensis var. chinensis]
	TRINITY_DN52655_c0_g1		auxin-responsive protein SAUR50-like [Durio zibethinus]
	TRINITY_DN5660_c0_g1		SAUR family protein [Salvia splendens]
	TRINITY_DN168206_c0_g1		hypothetical protein POPTR_009G126000 [Populus trichocarpa]
	TRINITY_DN157971_c0_g1		hypothetical protein L484_012234 [Morus notabilis]
Cytokinin	TRINITY_DN20588_c0_g2	AHP	PREDICTED: histidine-containing phosphotransfer protein 4 [Vitis vinifera]
	TRINITY_DN1373_c1_g2		hypothetical protein F0562_034769 [Nyssa sinensis]
	TRINITY_DN28183_c0_g1		hypothetical protein CMV_009818 [Castanea mollissima]
	TRINITY_DN43012_c0_g2		Two-component response regulator like [Actinidia chinensis var. chinensis]
	TRINITY_DN118486_c0_g1		histidine-containing phosphotransfer protein 6 [Vitis vinifera]
	TRINITY_DN14336_c0_g1	ARR-A	hypothetical protein F0562_031486 [Nyssa sinensis]
	TRINITY_DN3322_c0_g2		hypothetical protein F0562_033392 [Nyssa sinensis]
	TRINITY_DN15357_c0_g1		two-component response regulator ORR9 [Jatropha curcas]
	TRINITY_DN10725_c0_g1		Two-component response regulator ARR5 [Vitis vinifera]
	TRINITY_DN11162_c0_g2		hypothetical protein F0562_031486 [Nyssa sinensis]
	TRINITY_DN11162_c0_g1		two-component response regulator ARR17-like [Camellia sinensis]
	TRINITY_DN22157_c0_g3	APP-B	two-component response regulator ARR12 isoform X2 [Vitis riparia]
	TRINITY_DN3737_c0_g1	HK1	histidine kinase 4 isoform X2 [Vitis riparia]
	TRINITY_DN67230_c0_g1	CYCD3	cyclin-D3-3 [Vitis riparia]
	TRINITY_DN4495_c0_g3		hypothetical protein F0562_006624 [Nyssa sinensis]
	TRINITY_DN12367_c0_g2		hypothetical protein CMV_008376 [Castanea mollissima]
	TRINITY_DN61_c0_g3		cyclin-D3-2 [Pyrus ussuriensis x Pyrus communis]
	TRINITY_DN164931_c0_g1		cyclin-D3-3 [Vitis riparia]
	TRINITY_DN16073_c0_g1		putative cyclin [Lupinus albus]
	TRINITY_DN1817_c0_g2		cyclin-D3-1-like [Quercus suber]
	TRINITY_DN31228_c0_g1	TCH4	PREDICTED: probable xyloglucan endotransglucosylase/hydrolase protein 23 [Vitis vinifera]
	TRINITY_DN115976_c0_g1		putative xyloglucan endotransglucosylase/hydrolase protein 23 [Vitis vinifera]
	TRINITY_DN42116_c0_g1	BZR	DUF822 domain-containing protein [Cephalotus follicularis]
Gibberellin	TRINITY_DN10343_c0_g1	DELLA	GAI [Paeonia suffruticosa]
	TRINITY_DN6310_c0_g1	GID1	GID1b [Paeonia suffruticosa]
	TRINITY_DN10920_c1_g1	PIF3	PREDICTED: transcription factor PIF3 isoform X1 [Vitis vinifera]
	TRINITY_DN2984_c2_g1	PIF4	PREDICTED: mRNAion factor [Prunus dulcis]
	TRINITY_DN31864_c0_g1	PP2C	probable protein phosphatase 2C 51 [Herrania umbratica]
	TRINITY_DN9766_c0_g1		hypothetical protein FH972_003187 [Carpinus fangiana]
	TRINITY_DN26839_c0_g1		hypothetical protein F0562_035510 [Nyssa sinensis]
	TRINITY_DN114363_c0_g1		hypothetical protein F0562_031322 [Nyssa sinensis]
	TRINITY_DN23274_c0_g1	PYL	PREDICTED: abscisic acid receptor PYL4-like [Populus euphratica]
	TRINITY_DN157748_c0_g1		abscisic acid receptor PYL4-like [Pistacia vera]
	TRINITY_DN143890_c0_g2		abscisic acid receptor PYL9 [Citrus clementina]
	TRINITY_DN2501_c0_g1	SNRK2	serine/threonine-protein kinase SAPK2-like [Manihot esculenta]
	TRINITY_DN4566_c0_g1		hypothetical protein AQUCO_02300001v1 [Aquilegia coerulea]
	TRINITY_DN3881_c0_g1	ABF	PREDICTED: ripening-related bZIP protein-like isoform X2 [Vitis vinifera]
	TRINITY_DN32213_c0_g1	ERF1	Ethylene-responsive transcription factor 1B like [Actinidia chinensis var. chinensis]
	TRINITY_DN41034_c0_g1		hypothetical protein F0562_025735 [Nyssa sinensis]
	TRINITY_DN68359_c0_g1	EBF	EIN3-binding F-box protein 1 [Paeonia lactiflora]
	TRINITY_DN17212_c0_g1	EIN3	hypothetical protein ES319_D03G044600v1 [Gossypium barbadense]
	TRINITY_DN10920_c3_g4	ETR	ethylene receptor 2 [Paeonia lactiflora]
Jasmonic acid	TRINITY_DN4050_c3_g1	JAZ	hypothetical protein F3Y22_tig00111059pilonHSYRG00060 [Hibiscus syriacus]
	TRINITY_DN40783_c0_g1		PREDICTED: protein TIFY 10A [Vitis vinifera]
	TRINITY_DN95342_c0_g1	MYC2	PREDICTED: transcription factor bHLH14 [Theobroma cacao]
Salicylic acid	TRINITY_DN26485_c0_g3	TGA	hypothetical protein F0562_015872 [Nyssa sinensis]
	TRINITY_DN6748_c0_g1		PREDICTED: transcription factor TGA2.3 [Vitis vinifera]
	TRINITY_DN79155_c0_g2	NPR1	regulatory protein NPR5 [Quercus suber]
	TRINITY_DN158339_c0_g1	PR1	PREDICTED: pathogenesis-related protein 1-like [Theobroma cacao]
